# Supplementary material for: Exosome Release by Glucose Deprivation Is Important for the Viability of TSC-Null Cells
Source: Cells. 2022 Sep 14;11(18):2862. doi: 10.3390/cells11182862 (PMC9497210; doi:10.3390/cells11182862)
Supplement: Supplementary file 1 [file cells-11-02862-s001.zip]

Archive with 1 entries (1 files):
- cells-1853422-supplementary.pdf
